# Supplementary material for: Genome-Scale Identification of Wild Soybean Serine/Arginine-Rich Protein Family Genes and Their Responses to Abiotic Stresses
Source: Int J Mol Sci. 2024 Oct 17;25(20):11175. doi: 10.3390/ijms252011175 (PMC11508973; doi:10.3390/ijms252011175)
Supplement: Supplementary file 1 [file ijms-25-11175-s001.zip › Supplementary Tables.xlsx]

## Sheet: S1
Table S1 Gene specific primer pairs of GsSRs for Y2H analysis
Gene Name	G.soja ID	Subfamily	Primer Name	Primer Sequence (5' → 3')
GsSR8	Glysoja.03G007832	SR	AD-GsSR8-F	GCTCATATGGCCATGGAGGCCAGTGAATTCATGAGTAGACGCTCGAGCAGA
			AD-GsSR8-R	CCCGTATCGATGCCCACCCGGGTGGAATTCAAATGGCAATCCATGACCTCC
GsSR12	Glysoja.07G016978	RS	AD-GsSR12-F	GCTCATATGGCCATGGAGGCCAGTGAATTCATGAGGCCGATTTTTGCTGGG
			AD-GsSR12-R	CCCGTATCGATGCCCACCCGGGTGGAATTCTGTTCTCGACCTTCGCACCGG
GsSR15	Glysoja.08G019871	SC	AD-GsSR15-F	GCTCATATGGCCATGGAGGCCAGTGAATTCATGTCTCACTTCGGACGTTCG
			AD-GsSR15-R	CCCGTATCGATGCCCACCCGGGTGGAATTCTTCATCCCCATTTGAATTTCG
GsSR16	Glysoja.08G019889	RS2Z	AD-GsSR16-F	GCTCATATGGCCATGGAGGCCAGTGAATTCATGCCTCGCCATGATGATAAA
			AD-GsSR16-R	CCCGTATCGATGCCCACCCGGGTGGAATTCAGGTGACAGTGAGCGACGGTG
GsSR22	Glysoja.14G039188	SCL	AD-GsSR22-F	GCTCATATGGCCATGGAGGCCAGTGAATTCATGAGAGGAAGGAGCTATAGTCCATCG
			AD-GsSR22-R	ATGGATCCCGTATCGATGCCCACCCGGGTGGAATTCCTGACTAGGGGACCTACCCCG
GsSR26	Glysoja.17G046405	RSZ	AD-GsSR26-F	GCTCATATGGCCATGGAGGCCAGTGAATTCATGTCTCGCGTGTATGTTGGT
			AD-GsSR26-R	CCCGTATCGATGCCCACCCGGGTGGAATTCACTTCTGCTTCTGCGTCGTTC

## Sheet: S2
Table S2 Gene specific primer pairs of GsSRs for validation of expression pattern by RT-qPCR analysis
Gene Name	G.soja ID	Subfamily	Primer Name	Primer Sequence (5' → 3')
GsSR2	Glysoja.02G004178	SCL	qRT-GsSR2-F	CTCCTCCAAGACAAAGGGATAG
			qRT-GsSR2-R	GCATTTCTGGTGAAGCTTGTT
GsSR3	Glysoja.02G004721	SCL	qRT-GsSR3-F	CCAACTGAGATGAGGACAAGAG
			qRT-GsSR3-R	TAGCGAGGTGAACGAGAGTA
GsSR4	Glysoja.02G004993	SCL	qRT-GsSR4-F	GCCACAGGACTAGTAGGTTAAG
			qRT-GsSR4-R	GTGAGCGTGATCTGGTAACT
GsSR5	Glysoja.03G005795	RS	qRT-GsSR5-F	GGGAGATATGGTCGTGGTAGAT
			qRT-GsSR5-R	CTTGGTTCTGGTCTGGAAGATG
GsSR6	Glysoja.03G007465	RS2Z	qRT-GsSR6-F	CCTCCAAGACAAGGAAGCATAG
			qRT-GsSR6-R	GGGCTTCTGCTCAACCTATC
GsSR7	Glysoja.03G007466	RS2Z	qRT-GsSR7-F	GGTAATACCCGCCTCTATGTTG
			qRT-GsSR7-R	CGCCTCGAACTCTTCCATATC
GsSR8	Glysoja.03G007832	SR	qRT-GsSR8-F	GTGTCTAGGCGCTCTGAATATC
			qRT-GsSR8-R	GCCTTACGCATGTGATCCT
GsSR11	Glysoja.06G014615	SR	qRT-GsSR11-F	CGGGTGAGGAAGTATGAGAGTA
			qRT-GsSR11-R	GACACAGAACGCTCCAAAGA
GsSR12	Glysoja.07G016978	RS	qRT-GsSR12-F	TCTGAGGGATGATGGTGAGA
			qRT-GsSR12-R	ACTTGGTCGCCTGTGATAAG
GsSR13	Glysoja.07G017217	RS	qRT-GsSR13-F	GGGAGATATGGTCGTGGTAGA
			qRT-GsSR13-R	CTTGGATCTGGTCTGGAAGATG
GsSR14	Glysoja.07G018965	SCL	qRT-GsSR14-F	GAGAATGGTCGGAGTCCTAATG
			qRT-GsSR14-R	CACCGTGAATGAGACCTTGA
GsSR22	Glysoja.14G039188	SCL	qRT-GsSR22-F	CGGATGCTGCTGATGCTAAA
			qRT-GsSR22-R	TTCTCTCTCGTGTCCTCATCTC
GsSR23	Glysoja.16G042491	RS	qRT-GsSR23-F	GAGTATGCTCTGAGGGATGATG
			qRT-GsSR23-R	ACTTGGTCGCCTGTGATAAG
GsSR24	Glysoja.17G044660	SCL	qRT-GsSR24-F	ACTCGAGGAAGTGGTCGATA
			qRT-GsSR24-R	GGTGATGGAGACCGAGAATATG
GsSR26	Glysoja.17G046405	RSZ	qRT-GsSR26-F	GTTGGAGGGTTGAGCTTTCT
			qRT-GsSR26-R	GGTTCACCACACTCGTAACA
GsSR27	Glysoja.19G051819	RS2Z	qRT-GsSR27-F	CCTCCAAGACAAGGAAGCATAG
			qRT-GsSR27-R	TTGCAGGGCTTCTACTCAAC
GsSR28	Glysoja.19G051820	RS2Z	qRT-GsSR28-F	CCCTCCAAGATAAGGAAGCATAG
			qRT-GsSR28-R	CACTGTAGTCAGACCCATCTTG
GsSR29	Glysoja.19G052171	SR	qRT-GsSR29-F	GTCAAGGTCCCGTTCGTTATC
			qRT-GsSR29-R	GATCTCCTTGGTTCCCAATCTC
GsSR30	Glysoja.20G054252	RS	qRT-GsSR30-F	CTTATGGGCGTAGAAGCCTTAG
			qRT-GsSR30-R	CTCCCTCGCTCTTTGTGATAAG
GsSR31	Glysoja.20G055028	SR	qRT-GsSR31-F	GCTATAGTGACAGGAGCAGAAG
			qRT-GsSR31-R	CTGGATCTTGACTGGGATCTTG

## Sheet: S3
Table S3 Gene specific primer pairs of GsSRs for validation of splicing events by RT-PCR analysis
Gene Name	G.soja ID	Subfamily	Primer Name	Primer Sequence (5' → 3')
GsSR3	Glysoja.02G004721	SCL	GsSR3-F	AGTTGCTCACACTCTCAACAG
			GsSR3-R	CTTGTTGTCGGGGACGGG
GsSR6	Glysoja.03G007465	RS2Z	GsSR6-F	ATGCCTCGCTATGATGAT
			GsSR6-R	ATATCCACACCCCGAACT
GsSR11	Glysoja.06G014615	SR	GsSR11-F	CGGAAGGGTCGTGTTCTC
			GsSR11-R	GCCAACATAAATTGTGCG
GsSR14	Glysoja.07G018965	SCL	GsSR14-F	AGGAATCGTACTAGATCCCCA
			GsSR14-R	CCCACCACTGGGAGAGAG
GsSR15	Glysoja.08G019871	SC	GsSR15-F	TATTCCCTCTCTTCGACAAGT
			GsSR15-R	CGACCATCAACCATTCTC
GsSR17	Glysoja.08G021990	RSZ	GsSR17-F	TGATTCACCTTATGCCAATGC
			GsSR17-R	GTAGTAAGTGGCAAAATGGTG
GsSR29	Glysoja.19G052171	SR	GsSR29-F	GTCCCGTTCGTTATCAGG
			GsSR29-R	CAATTGCAACAATCAGAGCTT
GsSR30	Glysoja.20G054252	RS	GsSR30-F	TCGTTCTCATGCAACAAG
			GsSR30-R	TCTCTCTCGTCTTCCATATAG

## Sheet: S4
Table S4 The Ka/Ks values of SR protein gene pairs in wild soybean
No.	Gene pairs	Identity (%)	Ka	Ks	Ka/Ks	Selection	Group
1	GsSR2/GsSR18	50.318	0.223611	0.22956	0.974086	Positive	SCL
2	GsSR3/GsSR22	93.173	0.0222823	0.14985	0.148697	Purifying	SCL
3	GsSR4/GsSR20	92.446	0.0152699	0.128574	0.118763	Purifying	SCL
4	GsSR5/GsSR13	97.26	0.0069697	0.114163	0.0610505	Purifying	RS
5	GsSR5/GsSR19	69.298	0.180637	1.75037	0.103199	Purifying	RS
6	GsSR6/GsSR27	97.213	0.0138147	0.11674	0.118337	Purifying	RS2Z
7	GsSR8/GsSR29	92.971	0.0104362	0.0821084	0.127103	Purifying	SR
8	GsSR8/GsSR31	81.383	0.170263	1.9934	0.0854134	Purifying	SR
9	GsSR5/GsSR30	69.737	0.185744	1.99331	0.0931834	Purifying	RS
10	GsSR10/GsSR15	98.127	0.00833921	0.138194	0.0603442	Purifying	SC
11	GsSR12/GsSR23	94.444	0.0797636	0.175101	0.455528	Purifying	RS
12	GsSR14/GsSR24	93.868	0.018795	0.0892001	0.210706	Purifying	SCL
13	GsSR13/GsSR30	68.041	0.180056	1.85519	0.0970553	Purifying	RS
14	GsSR19/GsSR30	96.277	0.0140946	0.0718874	0.196065	Purifying	RS
15	GsSR21/GsSR26	98.81	0.0498996	0.126552	0.394302	Purifying	RSZ
16	GsSR29/GsSR31	81.383	0.190163	4.34181	0.0437979	Purifying	SR

## Sheet: S5
Table S5 The synteny relationships among SR protein genes from wild soybean, Arabidopsis and rice
	Gene ID	Gene name	Chr	Group	Gene ID	Gene name	Chr	Group
Glycine soja - Arabidopsis thaliana	Glysoja.02G004993	GsSR4	2	SCL	AT3G55460	AtSCL30	3	SCL
	Glysoja.03G005795	GsSR5	3	RS	AT5G52040	AtRS41	5	RS
	Glysoja.03G007465	GsSR6	3	RS2Z	AT2G37340	AtRS2Z33	2	RS2Z
	Glysoja.03G007465	GsSR6	3	RS2Z	AT3G53500	AtRS2Z32	3	RS2Z
	Glysoja.03G007832	GsSR8	3	SR	AT1G02840	AtSR34	1	SR
	Glysoja.03G007832	GsSR8	3	SR	AT4G02430	AtSR34b	4	SR
	Glysoja.05G012047	GsSR10	5	SC	AT5G64200	AtSC35	5	SC
	Glysoja.06G014615	GsSR11	6	SR	AT3G49430	AtSR34a	3	SR
	Glysoja.07G016978	GsSR12	7	RS	AT2G46610	AtRS31a	2	RS
	Glysoja.07G016978	GsSR12	7	RS	AT3G61860	AtRS31	3	RS
	Glysoja.07G017217	GsSR13	7	RS	AT5G52040	AtRS41	5	RS
	Glysoja.07G018965	GsSR14	7	SCL	AT5G18810	AtSCL28	5	SCL
	Glysoja.08G021990	GsSR17	8	RSZ	AT1G23860	AtRSZ21	1	RSZ
	Glysoja.10G027976	GsSR19	10	RS	AT4G25500	AtRS40	4	RS
	Glysoja.10G027976	GsSR19	10	RS	AT5G52040	AtRS41	5	RS
	Glysoja.14G037920	GsSR20	14	SCL	AT3G55460	AtSCL30	3	SCL
	Glysoja.16G042491	GsSR23	16	RS	AT2G46610	AtRS31a	2	RS
	Glysoja.16G042491	GsSR23	16	RS	AT3G61860	AtRS31	3	RS
	Glysoja.17G044660	GsSR24	17	SCL	AT5G18810	AtSCL28	5	SCL
	Glysoja.17G046405	GsSR26	17	RSZ	AT2G24590	AtRSZ22a	2	RSZ
	Glysoja.17G046405	GsSR26	17	RSZ	AT4G31580	AtRSZ22	4	RSZ
	Glysoja.19G051819	GsSR27	19	RS2Z	AT2G37340	AtRS2Z33	2	RS2Z
	Glysoja.19G051819	GsSR27	19	RS2Z	AT3G53500	AtRS2Z32	3	RS2Z
	Glysoja.19G052171	GsSR29	19	SR	AT1G02840	AtSR34	1	SR
	Glysoja.19G052171	GsSR29	19	SR	AT4G02430	AtSR34b	4	SR
	Glysoja.20G054252	GsSR30	20	RS	AT4G25500	AtRS40	4	RS
	Glysoja.20G054252	GsSR30	20	RS	AT5G52040	AtRS41	5	RS
	Glysoja.20G055028	GsSR31	20	SR	AT1G09140	AtSR30	1	SR
	Glysoja.20G055028	GsSR31	20	SR	AT1G02840	AtSR34	1	SR
	Glysoja.20G055028	GsSR31	20	SR	AT4G02430	AtSR34b	4	SR
Glycine soja - Oryza stavita	Glysoja.03G007832	GsSR8	3	SR	Os03G0344100	OsSR32	3	SR
	Glysoja.03G007832	GsSR8	3	SR	Os05G0364600	OsSR33a	5	SR
	Glysoja.19G051819	GsSR27	19	RS2Z	Os05G0120100	OsRS2Z36	5	RS2Z
	Glysoja.19G052171	GsSR29	19	SR	Os03G0344100	OsSR32	3	SR
	Glysoja.19G052171	GsSR29	19	SR	Os05G0364600	OsSR33a	5	SR
	Glysoja.19G052171	GsSR29	19	SR	Os07G0673500	OsSR33	7	SR
	Glysoja.20G055028	GsSR31	20	SR	Os03G0344100	OsSR32	3	SR
	Glysoja.20G055028	GsSR31	20	SR	Os05G0364600	OsSR33a	5	SR

## Sheet: S6
Table S6 The information of stress/hormone-associated cis-acting elements identified in the promoter regions of GsSR protein genes
Gene Name	cis-element name	cis-element sequence	Start	Length	Strand	Species	Function classification
GsSR1	ARE	AAACCA	921	6	-	Zea mays	Anaerobic
GsSR1	ARE	AAACCA	1715	6	-	Zea mays	Anaerobic
GsSR1	MBS	CAACTG	711	6	+	Arabidopsis thaliana	Drought
GsSR1	CGTCA-motif	CGTCA	839	5	+	Hordeum vulgare	MeJA
GsSR1	CGTCA-motif	CGTCA	989	5	-	Hordeum vulgare	MeJA
GsSR1	CGTCA-motif	CGTCA	994	5	+	Hordeum vulgare	MeJA
GsSR1	TGACG-motif	TGACG	839	5	-	Hordeum vulgare	MeJA
GsSR1	TGACG-motif	TGACG	989	5	+	Hordeum vulgare	MeJA
GsSR1	TGACG-motif	TGACG	994	5	-	Hordeum vulgare	MeJA
GsSR2	ABRE	ACGTG	770	5	+	Arabidopsis thaliana	Abscisic acid
GsSR2	ARE	AAACCA	1304	6	-	Zea mays	Anaerobic
GsSR2	GARE-motif	TCTGTTG	1863	7	+	Brassica oleracea	Gibberellin
GsSR2	TC-rich repeats	GTTTTCTTAC	236	9	-	Nicotiana tabacum	Mixed stress
GsSR2	TCA-element	TCAGAAGAGG	1437	9	-	Brassica oleracea	Salicylic acid
GsSR3	ABRE	ACGTG	1148	5	+	Arabidopsis thaliana	Abscisic acid
GsSR3	ARE	AAACCA	362	6	-	Zea mays	Anaerobic
GsSR3	ARE	AAACCA	612	6	-	Zea mays	Anaerobic
GsSR3	ARE	AAACCA	770	6	+	Zea mays	Anaerobic
GsSR3	ARE	AAACCA	1446	6	-	Zea mays	Anaerobic
GsSR3	TGA-element	AACGAC	1301	6	+	Brassica oleracea	Auxin
GsSR3	MBS	CAACTG	1384	6	-	Arabidopsis thaliana	Drought
GsSR3	GARE-motif	TCTGTTG	508	7	-	Brassica oleracea	Gibberellin
GsSR3	TC-rich repeats	GTTTTCTTAC	63	9	+	Nicotiana tabacum	Mixed stress
GsSR3	TCA-element	CCATCTTTTT	161	9	-	Nicotiana tabacum	Salicylic acid
GsSR3	TCA-element	CCATCTTTTT	1098	9	+	Nicotiana tabacum	Salicylic acid
GsSR4	ABRE	ACGTG	931	5	+	Arabidopsis thaliana	Abscisic acid
GsSR4	ABRE	ACGTG	1270	5	+	Arabidopsis thaliana	Abscisic acid
GsSR4	ABRE	CACGTG	1691	6	-	Arabidopsis thaliana	Abscisic acid
GsSR4	ABRE	ACGTG	1692	5	+	Arabidopsis thaliana	Abscisic acid
GsSR4	ARE	AAACCA	133	6	-	Zea mays	Anaerobic
GsSR4	TGA-element	AACGAC	1586	6	-	Brassica oleracea	Auxin
GsSR4	TCA-element	CCATCTTTTT	445	9	+	Nicotiana tabacum	Salicylic acid
GsSR5	ABRE	GCCGCGTGGC	1659	9	-	Oryza sativa	Abscisic acid
GsSR5	ABRE	CACGTG	1661	6	-	Arabidopsis thaliana	Abscisic acid
GsSR5	ABRE	ACGTG	1662	5	+	Arabidopsis thaliana	Abscisic acid
GsSR5	ARE	AAACCA	457	6	-	Zea mays	Anaerobic
GsSR5	ARE	AAACCA	726	6	-	Zea mays	Anaerobic
GsSR5	ARE	AAACCA	919	6	-	Zea mays	Anaerobic
GsSR5	GARE-motif	TCTGTTG	112	7	-	Brassica oleracea	Gibberellin
GsSR5	P-box	CCTTTTG	231	7	+	Oryza sativa	Gibberellin
GsSR6	ABRE	ACGTG	1605	5	+	Arabidopsis thaliana	Abscisic acid
GsSR6	ARE	AAACCA	1363	6	+	Zea mays	Anaerobic
GsSR6	TGA-element	AACGAC	417	6	-	Brassica oleracea	Auxin
GsSR6	TGA-element	AACGAC	609	6	+	Brassica oleracea	Auxin
GsSR6	TGA-box	TGACGTAA	1585	8	-	Glycine max	Auxin
GsSR6	LTR	CCGAAA	1686	6	-	Hordeum vulgare	Low temperature
GsSR6	CGTCA-motif	CGTCA	469	5	+	Hordeum vulgare	MeJA
GsSR6	CGTCA-motif	CGTCA	1091	5	-	Hordeum vulgare	MeJA
GsSR6	CGTCA-motif	CGTCA	1588	5	+	Hordeum vulgare	MeJA
GsSR6	CGTCA-motif	CGTCA	1881	5	+	Hordeum vulgare	MeJA
GsSR6	TGACG-motif	TGACG	469	5	-	Hordeum vulgare	MeJA
GsSR6	TGACG-motif	TGACG	1091	5	+	Hordeum vulgare	MeJA
GsSR6	TGACG-motif	TGACG	1588	5	-	Hordeum vulgare	MeJA
GsSR6	TGACG-motif	TGACG	1881	5	-	Hordeum vulgare	MeJA
GsSR6	TC-rich repeats	GTTTTCTTAC	650	9	-	Nicotiana tabacum	Mixed stress
GsSR6	TC-rich repeats	ATTCTCTAAC	704	9	-	Nicotiana tabacum	Mixed stress
GsSR6	TC-rich repeats	ATTCTCTAAC	1356	9	+	Nicotiana tabacum	Mixed stress
GsSR7	ABRE	ACGTG	386	5	+	Arabidopsis thaliana	Abscisic acid
GsSR7	ARE	AAACCA	59	6	-	Zea mays	Anaerobic
GsSR7	ARE	AAACCA	1539	6	+	Zea mays	Anaerobic
GsSR7	MBS	CAACTG	1505	6	+	Arabidopsis thaliana	Drought
GsSR7	TATC-box	TATCCCA	1688	7	+	Oryza sativa	Gibberellin
GsSR7	GARE-motif	TCTGTTG	1964	7	+	Brassica oleracea	Gibberellin
GsSR7	CGTCA-motif	CGTCA	120	5	+	Hordeum vulgare	MeJA
GsSR7	CGTCA-motif	CGTCA	1494	5	+	Hordeum vulgare	MeJA
GsSR7	TGACG-motif	TGACG	120	5	-	Hordeum vulgare	MeJA
GsSR7	TGACG-motif	TGACG	1494	5	-	Hordeum vulgare	MeJA
GsSR8	ARE	AAACCA	652	6	-	Zea mays	Anaerobic
GsSR8	MBS	CAACTG	1890	6	+	Arabidopsis thaliana	Drought
GsSR8	TCA-element	CCATCTTTTT	417	9	+	Nicotiana tabacum	Salicylic acid
GsSR8	TCA-element	CCATCTTTTT	614	9	-	Nicotiana tabacum	Salicylic acid
GsSR9	ABRE	ACGTG	1084	5	-	Arabidopsis thaliana	Abscisic acid
GsSR9	ABRE	ACGTG	1325	5	+	Arabidopsis thaliana	Abscisic acid
GsSR9	ABRE	ACGTG	1900	5	-	Arabidopsis thaliana	Abscisic acid
GsSR9	ARE	AAACCA	1092	6	+	Zea mays	Anaerobic
GsSR9	ARE	AAACCA	1378	6	+	Zea mays	Anaerobic
GsSR9	TGA-element	AACGAC	1466	6	+	Brassica oleracea	Auxin
GsSR9	MBS	CAACTG	194	6	+	Arabidopsis thaliana	Drought
GsSR9	GARE-motif	TCTGTTG	564	7	-	Brassica oleracea	Gibberellin
GsSR9	P-box	CCTTTTG	943	7	+	Oryza sativa	Gibberellin
GsSR9	P-box	CCTTTTG	1626	7	-	Oryza sativa	Gibberellin
GsSR9	LTR	CCGAAA	849	6	+	Hordeum vulgare	Low temperature
GsSR9	TGACG-motif	TGACG	1728	5	+	Hordeum vulgare	MeJA
GsSR9	TGACG-motif	TGACG	1852	5	+	Hordeum vulgare	MeJA
GsSR9	CGTCA-motif	CGTCA	1728	5	-	Hordeum vulgare	MeJA
GsSR9	CGTCA-motif	CGTCA	1852	5	-	Hordeum vulgare	MeJA
GsSR10	ABRE	ACGTG	191	5	-	Arabidopsis thaliana	Abscisic acid
GsSR10	ABRE	ACGTG	584	5	+	Arabidopsis thaliana	Abscisic acid
GsSR10	ARE	AAACCA	21	6	-	Zea mays	Anaerobic
GsSR10	ARE	AAACCA	1445	6	-	Zea mays	Anaerobic
GsSR10	P-box	CCTTTTG	922	7	+	Oryza sativa	Gibberellin
GsSR11	ABRE	GACACGTGGC	196	9	+	Triticum aestivum	Abscisic acid
GsSR11	ABRE	CACGTG	198	6	+	Arabidopsis thaliana	Abscisic acid
GsSR11	ABRE	ACGTG	199	5	+	Arabidopsis thaliana	Abscisic acid
GsSR11	ABRE	CACGTG	1348	6	-	Arabidopsis thaliana	Abscisic acid
GsSR11	ABRE	ACGTG	1349	5	+	Arabidopsis thaliana	Abscisic acid
GsSR11	ARE	AAACCA	1831	6	-	Zea mays	Anaerobic
GsSR11	ARE	AAACCA	1849	6	-	Zea mays	Anaerobic
GsSR11	AuxRR-core	GGTCCAT	735	7	+	Nicotiana tabacum	Auxin
GsSR11	MBS	CAACTG	1269	6	-	Arabidopsis thaliana	Drought
GsSR11	LTR	CCGAAA	787	6	-	Hordeum vulgare	Low temperature
GsSR11	CGTCA-motif	CGTCA	1000	5	-	Hordeum vulgare	MeJA
GsSR11	CGTCA-motif	CGTCA	1950	5	-	Hordeum vulgare	MeJA
GsSR11	TGACG-motif	TGACG	1000	5	+	Hordeum vulgare	MeJA
GsSR11	TGACG-motif	TGACG	1950	5	+	Hordeum vulgare	MeJA
GsSR11	TC-rich repeats	GTTTTCTTAC	485	9	-	Nicotiana tabacum	Mixed stress
GsSR11	TCA-element	TCAGAAGAGG	1689	9	+	Brassica oleracea	Salicylic acid
GsSR12	ABRE	ACGTG	816	5	-	Arabidopsis thaliana	Abscisic acid
GsSR12	ABRE	AACCCGG	1900	7	-	Arabidopsis thaliana	Abscisic acid
GsSR12	ARE	AAACCA	420	6	-	Zea mays	Anaerobic
GsSR12	ARE	AAACCA	1078	6	+	Zea mays	Anaerobic
GsSR12	ARE	AAACCA	1798	6	-	Zea mays	Anaerobic
GsSR12	AuxRR-core	GGTCCAT	1153	7	+	Nicotiana tabacum	Auxin
GsSR12	TC-rich repeats	GTTTTCTTAC	22	9	+	Nicotiana tabacum	Mixed stress
GsSR12	TC-rich repeats	GTTTTCTTAC	273	9	+	Nicotiana tabacum	Mixed stress
GsSR12	TC-rich repeats	GTTTTCTTAC	422	9	+	Nicotiana tabacum	Mixed stress
GsSR13	ABRE	GCCGCGTGGC	1569	9	-	Oryza sativa	Abscisic acid
GsSR13	ABRE	CACGTG	1571	6	-	Arabidopsis thaliana	Abscisic acid
GsSR13	ABRE	ACGTG	1572	5	+	Arabidopsis thaliana	Abscisic acid
GsSR13	ARE	AAACCA	291	6	-	Zea mays	Anaerobic
GsSR13	ARE	AAACCA	1396	6	+	Zea mays	Anaerobic
GsSR13	AuxRR-core	GGTCCAT	769	7	+	Nicotiana tabacum	Auxin
GsSR13	MBS	CAACTG	801	6	+	Arabidopsis thaliana	Drought
GsSR13	LTR	CCGAAA	371	6	-	Hordeum vulgare	Low temperature
GsSR13	LTR	CCGAAA	1824	6	-	Hordeum vulgare	Low temperature
GsSR13	CGTCA-motif	CGTCA	184	5	+	Hordeum vulgare	MeJA
GsSR13	CGTCA-motif	CGTCA	1443	5	+	Hordeum vulgare	MeJA
GsSR13	CGTCA-motif	CGTCA	1918	5	-	Hordeum vulgare	MeJA
GsSR13	TGACG-motif	TGACG	184	5	-	Hordeum vulgare	MeJA
GsSR13	TGACG-motif	TGACG	1443	5	-	Hordeum vulgare	MeJA
GsSR13	TGACG-motif	TGACG	1918	5	+	Hordeum vulgare	MeJA
GsSR13	TC-rich repeats	GTTTTCTTAC	66	9	-	Nicotiana tabacum	Mixed stress
GsSR13	TCA-element	CCATCTTTTT	422	9	-	Nicotiana tabacum	Salicylic acid
GsSR13	TCA-element	CCATCTTTTT	1838	9	+	Nicotiana tabacum	Salicylic acid
GsSR14	ABRE	ACGTG	446	5	+	Arabidopsis thaliana	Abscisic acid
GsSR14	ARE	AAACCA	528	6	-	Zea mays	Anaerobic
GsSR14	ARE	AAACCA	990	6	+	Zea mays	Anaerobic
GsSR14	ARE	AAACCA	1503	6	+	Zea mays	Anaerobic
GsSR14	P-box	CCTTTTG	1808	7	-	Oryza sativa	Gibberellin
GsSR14	TGACG-motif	TGACG	421	5	+	Hordeum vulgare	MeJA
GsSR14	TGACG-motif	TGACG	1043	5	+	Hordeum vulgare	MeJA
GsSR14	CGTCA-motif	CGTCA	421	5	-	Hordeum vulgare	MeJA
GsSR14	CGTCA-motif	CGTCA	1043	5	-	Hordeum vulgare	MeJA
GsSR15	GARE-motif	TCTGTTG	1456	7	-	Brassica oleracea	Gibberellin
GsSR15	LTR	CCGAAA	1928	6	+	Hordeum vulgare	Low temperature
GsSR15	CGTCA-motif	CGTCA	923	5	+	Hordeum vulgare	MeJA
GsSR15	CGTCA-motif	CGTCA	1232	5	+	Hordeum vulgare	MeJA
GsSR15	TGACG-motif	TGACG	923	5	-	Hordeum vulgare	MeJA
GsSR15	TGACG-motif	TGACG	1232	5	-	Hordeum vulgare	MeJA
GsSR16	ABRE	CGCACGTGTC	942	9	-	Hordeum vulgare	Abscisic acid
GsSR16	ABRE	CACGTG	944	6	+	Arabidopsis thaliana	Abscisic acid
GsSR16	ABRE	ACGTG	945	5	+	Arabidopsis thaliana	Abscisic acid
GsSR16	ABRE	ACGTG	1868	5	-	Arabidopsis thaliana	Abscisic acid
GsSR16	ARE	AAACCA	253	6	+	Zea mays	Anaerobic
GsSR16	ARE	AAACCA	1053	6	+	Zea mays	Anaerobic
GsSR16	ARE	AAACCA	1442	6	-	Zea mays	Anaerobic
GsSR16	ARE	AAACCA	1460	6	-	Zea mays	Anaerobic
GsSR16	MBS	CAACTG	1965	6	-	Arabidopsis thaliana	Drought
GsSR16	TGACG-motif	TGACG	965	5	+	Hordeum vulgare	MeJA
GsSR16	CGTCA-motif	CGTCA	965	5	-	Hordeum vulgare	MeJA
GsSR16	TCA-element	CCATCTTTTT	362	9	-	Nicotiana tabacum	Salicylic acid
GsSR16	TCA-element	CCATCTTTTT	1068	9	+	Nicotiana tabacum	Salicylic acid
GsSR17	ABRE	ACGTG	259	5	+	Arabidopsis thaliana	Abscisic acid
GsSR17	GARE-motif	TCTGTTG	1259	7	+	Brassica oleracea	Gibberellin
GsSR17	CGTCA-motif	CGTCA	719	5	+	Hordeum vulgare	MeJA
GsSR17	TGACG-motif	TGACG	719	5	-	Hordeum vulgare	MeJA
GsSR18	ABRE	AACCCGG	773	7	+	Arabidopsis thaliana	Abscisic acid
GsSR18	ARE	AAACCA	91	6	+	Zea mays	Anaerobic
GsSR18	ARE	AAACCA	654	6	+	Zea mays	Anaerobic
GsSR18	ARE	AAACCA	1936	6	-	Zea mays	Anaerobic
GsSR18	GARE-motif	TCTGTTG	1392	7	-	Brassica oleracea	Gibberellin
GsSR18	TGACG-motif	TGACG	1346	5	+	Hordeum vulgare	MeJA
GsSR18	TGACG-motif	TGACG	1402	5	+	Hordeum vulgare	MeJA
GsSR18	TGACG-motif	TGACG	1417	5	+	Hordeum vulgare	MeJA
GsSR18	TGACG-motif	TGACG	1709	5	-	Hordeum vulgare	MeJA
GsSR18	TGACG-motif	TGACG	1750	5	+	Hordeum vulgare	MeJA
GsSR18	CGTCA-motif	CGTCA	1346	5	-	Hordeum vulgare	MeJA
GsSR18	CGTCA-motif	CGTCA	1402	5	-	Hordeum vulgare	MeJA
GsSR18	CGTCA-motif	CGTCA	1417	5	-	Hordeum vulgare	MeJA
GsSR18	CGTCA-motif	CGTCA	1709	5	+	Hordeum vulgare	MeJA
GsSR18	CGTCA-motif	CGTCA	1750	5	-	Hordeum vulgare	MeJA
GsSR18	TC-rich repeats	ATTCTCTAAC	723	9	-	Nicotiana tabacum	Mixed stress
GsSR18	TC-rich repeats	GTTTTCTTAC	1642	9	+	Nicotiana tabacum	Mixed stress
GsSR19	TCA-element	CCATCTTTTT	1578	9	+	Nicotiana tabacum	Salicylic acid
GsSR20	ABRE	ACGTG	93	5	-	Arabidopsis thaliana	Abscisic acid
GsSR20	ABRE	CACGTG	1698	6	-	Arabidopsis thaliana	Abscisic acid
GsSR20	ABRE	ACGTG	1699	5	+	Arabidopsis thaliana	Abscisic acid
GsSR20	ARE	AAACCA	229	6	+	Zea mays	Anaerobic
GsSR20	P-box	CCTTTTG	501	7	+	Oryza sativa	Gibberellin
GsSR20	TC-rich repeats	GTTTTCTTAC	148	9	-	Nicotiana tabacum	Mixed stress
GsSR20	TCA-element	TCAGAAGAGG	1631	9	-	Brassica oleracea	Salicylic acid
GsSR21	ABRE	ACGTG	914	5	-	Arabidopsis thaliana	Abscisic acid
GsSR21	AuxRR-core	GGTCCAT	78	7	+	Nicotiana tabacum	Auxin
GsSR21	TGACG-motif	TGACG	1445	5	+	Hordeum vulgare	MeJA
GsSR21	TGACG-motif	TGACG	1927	5	-	Hordeum vulgare	MeJA
GsSR21	CGTCA-motif	CGTCA	1445	5	-	Hordeum vulgare	MeJA
GsSR21	CGTCA-motif	CGTCA	1927	5	+	Hordeum vulgare	MeJA
GsSR22	ABRE	ACGTG	556	5	-	Arabidopsis thaliana	Abscisic acid
GsSR22	ARE	AAACCA	826	6	-	Zea mays	Anaerobic
GsSR22	ARE	AAACCA	1314	6	-	Zea mays	Anaerobic
GsSR22	ARE	AAACCA	1640	6	-	Zea mays	Anaerobic
GsSR22	ARE	AAACCA	1969	6	-	Zea mays	Anaerobic
GsSR22	TGA-element	AACGAC	1333	6	+	Brassica oleracea	Auxin
GsSR22	TGA-element	AACGAC	1354	6	+	Brassica oleracea	Auxin
GsSR22	MBS	CAACTG	1440	6	-	Arabidopsis thaliana	Drought
GsSR22	GARE-motif	TCTGTTG	730	7	+	Brassica oleracea	Gibberellin
GsSR23	ABRE	ACGTG	1545	5	+	Arabidopsis thaliana	Abscisic acid
GsSR23	ARE	AAACCA	85	6	-	Zea mays	Anaerobic
GsSR23	ARE	AAACCA	396	6	+	Zea mays	Anaerobic
GsSR23	ARE	AAACCA	1149	6	-	Zea mays	Anaerobic
GsSR23	ARE	AAACCA	1640	6	-	Zea mays	Anaerobic
GsSR23	ARE	AAACCA	1706	6	-	Zea mays	Anaerobic
GsSR23	TGA-element	AACGAC	27	6	-	Brassica oleracea	Auxin
GsSR23	LTR	CCGAAA	351	6	+	Hordeum vulgare	Low temperature
GsSR23	CGTCA-motif	CGTCA	788	5	+	Hordeum vulgare	MeJA
GsSR23	TGACG-motif	TGACG	788	5	-	Hordeum vulgare	MeJA
GsSR24	ABRE	ACGTG	1095	5	+	Arabidopsis thaliana	Abscisic acid
GsSR24	ARE	AAACCA	483	6	-	Zea mays	Anaerobic
GsSR24	ARE	AAACCA	658	6	-	Zea mays	Anaerobic
GsSR24	ARE	AAACCA	798	6	-	Zea mays	Anaerobic
GsSR24	ARE	AAACCA	1179	6	-	Zea mays	Anaerobic
GsSR24	ARE	AAACCA	1901	6	-	Zea mays	Anaerobic
GsSR24	GC-motif	CCCCCG	264	6	+	Zea mays	Anaerobic
GsSR24	P-box	CCTTTTG	1907	7	+	Oryza sativa	Gibberellin
GsSR24	LTR	CCGAAA	1967	6	+	Hordeum vulgare	Low temperature
GsSR24	TGACG-motif	TGACG	1068	5	+	Hordeum vulgare	MeJA
GsSR24	CGTCA-motif	CGTCA	1068	5	-	Hordeum vulgare	MeJA
GsSR24	TCA-element	TCAGAAGAGG	325	9	+	Brassica oleracea	Salicylic acid
GsSR24	TCA-element	CCATCTTTTT	444	9	+	Nicotiana tabacum	Salicylic acid
GsSR24	TCA-element	CCATCTTTTT	619	9	+	Nicotiana tabacum	Salicylic acid
GsSR24	TCA-element	TCAGAAGAGG	1456	9	-	Brassica oleracea	Salicylic acid
GsSR25	ABRE	ACGTG	880	5	+	Arabidopsis thaliana	Abscisic acid
GsSR25	ARE	AAACCA	921	6	-	Zea mays	Anaerobic
GsSR25	ARE	AAACCA	1714	6	-	Zea mays	Anaerobic
GsSR25	MBS	CAACTG	156	6	+	Arabidopsis thaliana	Drought
GsSR25	MBS	CAACTG	654	6	+	Arabidopsis thaliana	Drought
GsSR25	P-box	CCTTTTG	996	7	-	Oryza sativa	Gibberellin
GsSR25	CGTCA-motif	CGTCA	782	5	+	Hordeum vulgare	MeJA
GsSR25	TGACG-motif	TGACG	782	5	-	Hordeum vulgare	MeJA
GsSR26	ABRE	ACGTG	1008	5	-	Arabidopsis thaliana	Abscisic acid
GsSR26	ABRE	ACGTG	1021	5	+	Arabidopsis thaliana	Abscisic acid
GsSR26	ABRE	ACGTG	1050	5	-	Arabidopsis thaliana	Abscisic acid
GsSR26	ABRE	ACGTG	1126	5	+	Arabidopsis thaliana	Abscisic acid
GsSR26	ARE	AAACCA	217	6	-	Zea mays	Anaerobic
GsSR26	ARE	AAACCA	1448	6	+	Zea mays	Anaerobic
GsSR26	ARE	AAACCA	1695	6	+	Zea mays	Anaerobic
GsSR26	AuxRR-core	GGTCCAT	727	7	-	Nicotiana tabacum	Auxin
GsSR26	LTR	CCGAAA	247	6	+	Hordeum vulgare	Low temperature
GsSR26	TGACG-motif	TGACG	79	5	-	Hordeum vulgare	MeJA
GsSR26	TGACG-motif	TGACG	1637	5	+	Hordeum vulgare	MeJA
GsSR26	TGACG-motif	TGACG	1648	5	+	Hordeum vulgare	MeJA
GsSR26	CGTCA-motif	CGTCA	79	5	+	Hordeum vulgare	MeJA
GsSR26	CGTCA-motif	CGTCA	1637	5	-	Hordeum vulgare	MeJA
GsSR26	CGTCA-motif	CGTCA	1648	5	-	Hordeum vulgare	MeJA
GsSR27	ABRE	ACGTG	1135	5	-	Arabidopsis thaliana	Abscisic acid
GsSR27	ABRE	CACGTG	1431	6	-	Arabidopsis thaliana	Abscisic acid
GsSR27	ABRE	ACGTG	1432	5	+	Arabidopsis thaliana	Abscisic acid
GsSR27	ABRE	CGTACGTGCA	1485	10	-	Hordeum vulgare	Abscisic acid
GsSR27	ABRE	ACGTG	1487	5	-	Arabidopsis thaliana	Abscisic acid
GsSR27	ABRE	AACCCGG	1811	7	-	Arabidopsis thaliana	Abscisic acid
GsSR27	ARE	AAACCA	406	6	-	Zea mays	Anaerobic
GsSR27	ARE	AAACCA	1368	6	+	Zea mays	Anaerobic
GsSR27	TGA-element	AACGAC	711	6	+	Brassica oleracea	Auxin
GsSR27	TGA-element	AACGAC	1209	6	+	Brassica oleracea	Auxin
GsSR27	MBS	CAACTG	785	6	-	Arabidopsis thaliana	Drought
GsSR27	MBS	CAACTG	1164	6	+	Arabidopsis thaliana	Drought
GsSR27	LTR	CCGAAA	1406	6	-	Hordeum vulgare	Low temperature
GsSR27	LTR	CCGAAA	1657	6	-	Hordeum vulgare	Low temperature
GsSR27	CGTCA-motif	CGTCA	1858	5	+	Hordeum vulgare	MeJA
GsSR27	TGACG-motif	TGACG	1858	5	-	Hordeum vulgare	MeJA
GsSR27	TC-rich repeats	GTTTTCTTAC	408	9	+	Nicotiana tabacum	Mixed stress
GsSR28	ABRE	GACACGTGGC	530	9	+	Triticum aestivum	Abscisic acid
GsSR28	ABRE	ACGTG	533	5	+	Arabidopsis thaliana	Abscisic acid
GsSR28	ABRE	GCAACGTGTC	1083	9	-	Hordeum vulgare	Abscisic acid
GsSR28	ABRE	ACGTG	1085	5	-	Arabidopsis thaliana	Abscisic acid
GsSR28	ARE	AAACCA	728	6	-	Zea mays	Anaerobic
GsSR28	ARE	AAACCA	1208	6	-	Zea mays	Anaerobic
GsSR28	ARE	AAACCA	1305	6	+	Zea mays	Anaerobic
GsSR28	TATC-box	TATCCCA	664	7	+	Oryza sativa	Gibberellin
GsSR28	LTR	CCGAAA	1302	6	+	Hordeum vulgare	Low temperature
GsSR28	TC-rich repeats	GTTTTCTTAC	1323	9	+	Nicotiana tabacum	Mixed stress
GsSR28	TCA-element	CCATCTTTTT	1266	9	-	Nicotiana tabacum	Salicylic acid
GsSR28	WUN-motif	AAATTTCCT	979	9	+	Brassica oleracea	Wound
GsSR29	ABRE	CACGTG	869	6	+	Arabidopsis thaliana	Abscisic acid
GsSR29	ABRE	ACGTG	870	5	+	Arabidopsis thaliana	Abscisic acid
GsSR29	ARE	AAACCA	1240	6	-	Zea mays	Anaerobic
GsSR29	ARE	AAACCA	1876	6	-	Zea mays	Anaerobic
GsSR29	P-box	CCTTTTG	1812	7	+	Oryza sativa	Gibberellin
GsSR30	ARE	AAACCA	712	6	-	Zea mays	Anaerobic
GsSR30	GARE-motif	TCTGTTG	1943	7	+	Brassica oleracea	Gibberellin
GsSR31	ABRE	TACGGTC	401	7	+	Arabidopsis thaliana	Abscisic acid
GsSR31	ABRE	ACGTG	781	5	+	Arabidopsis thaliana	Abscisic acid
GsSR31	ABRE	TACGGTC	1196	7	-	Arabidopsis thaliana	Abscisic acid
GsSR31	ABRE	CGCACGTGTC	1212	9	+	Hordeum vulgare	Abscisic acid
GsSR31	ABRE	CACGTG	1214	6	-	Arabidopsis thaliana	Abscisic acid
GsSR31	ABRE	ACGTG	1215	5	+	Arabidopsis thaliana	Abscisic acid
GsSR31	ARE	AAACCA	266	6	+	Zea mays	Anaerobic
GsSR31	ARE	AAACCA	1550	6	-	Zea mays	Anaerobic
GsSR31	MBS	CAACTG	114	6	-	Arabidopsis thaliana	Drought
GsSR31	MBS	CAACTG	1979	6	+	Arabidopsis thaliana	Drought
GsSR31	LTR	CCGAAA	1742	6	+	Hordeum vulgare	Low temperature
GsSR31	TC-rich repeats	ATTCTCTAAC	1576	9	+	Nicotiana tabacum	Mixed stress

## Sheet: S7
Table S7 The information of the signiﬁcantly enriched motifs extracted from SR proteins
pSite	motif	score	Foreground Matches	Foreground Size	Background Matches	Background Size	Fold Enrichment	p Value
S	[SXSXpSP]	95.94	52	798	2	798	26	3.7e-14
S	[RpSXSP]	95.16	62	798	3	798	20.7	4.1e-16
S	[DXXXpSP]	41.71	35	798	4	798	8.8	1.2e-07
S	[RSXpSP]	44.43	58	798	3	798	19.3	6.2e-15
S	[RXRpSRS]	68.83	36	798	2	798	18	1.9e-09
S	[RXXpSXSP]	45.39	50	798	4	798	12.5	9.7e-12
S	[pSP]	13.28	241	798	79	798	3.1	5.7e-25
S	[RpSXSXXXS]	37.94	63	798	6	798	10.5	7.8e-14
S	[pSXSP]	16.27	124	798	13	798	9.5	5.2e-26
S	[pSXXL]	6.26	35	798	17	798	2.1	0.0079
Y	[SXXpYG]	26.18	22	279	1	279	22	1.9e-06
Y	[pYXXXXXY]	6.08	22	279	7	279	3.1	0.0033

## Sheet: S8
Table S8 The information of protein-protein interactions among GsSR proteins based on String analysis
Node1	Node2	Node1 string ID	node2 string ID	neighborhood on chromosome	gene fusion	phylogenetic cooccurrence	homology	coexpression	experimentally determined interaction	database annotated	automated textmining	combined score
GsSR11	GsSR16	3847.I1JYJ0	3847.A0A0R0IPC8	0	0	0	0.597	0.119	0.471	0.413	0.135	0.731
GsSR11	GsSR14	3847.I1JYJ0	3847.A0A0R0J834	0	0	0	0	0	0.574	0.142	0.446	0.779
GsSR11	GsSR3	3847.I1JYJ0	3847.I1JH68	0	0	0.207	0	0.055	0.459	0.142	0.356	0.735
GsSR11	GsSR6	3847.I1JYJ0	3847.I1JPG3	0	0	0	0.619	0.119	0.471	0.413	0.135	0.731
GsSR11	GsSR7	3847.I1JYJ0	3847.I1JPG4	0	0	0	0.635	0.119	0.471	0.413	0.135	0.731
GsSR11	GsSR27	3847.I1JYJ0	3847.I1NA27	0	0	0	0.622	0.119	0.471	0.413	0.135	0.731
GsSR11	GsSR17	3847.I1JYJ0	3847.I1KXH3	0	0	0	0.691	0.119	0.471	0.413	0.135	0.731
GsSR11	GsSR28	3847.I1JYJ0	3847.I1NA32	0	0	0	0.613	0.119	0.471	0.413	0.135	0.731
GsSR11	GsSR22	3847.I1JYJ0	3847.I1MB58	0	0	0.211	0	0.055	0.459	0.142	0.356	0.736
GsSR11	GsSR26	3847.I1JYJ0	3847.I1M9U2	0	0	0.085	0.737	0.119	0.471	0.413	0.135	0.744
GsSR11	GsSR24	3847.I1JYJ0	3847.I1MRC7	0	0	0	0	0	0.574	0.142	0.446	0.779
GsSR11	GsSR15	3847.I1JYJ0	3847.I1KR32	0	0	0	0	0.113	0.574	0.403	0.449	0.859
GsSR12	GsSR18	3847.I1KHT0	3847.A0A0R0I6L4	0	0	0	0	0	0.716	0.133	0.306	0.814
GsSR12	GsSR3	3847.I1KHT0	3847.I1JH68	0	0	0	0	0	0.716	0.133	0.306	0.814
GsSR12	GsSR4	3847.I1KHT0	3847.I1JHZ0	0	0	0	0	0	0.887	0.133	0.366	0.932
GsSR12	GsSR15	3847.I1KHT0	3847.I1KR32	0	0	0	0	0.121	0.251	0.402	0.445	0.752
GsSR12	GsSR22	3847.I1KHT0	3847.I1MB58	0	0	0	0	0	0.716	0.133	0.306	0.814
GsSR12	GsSR20	3847.I1KHT0	3847.I1M856	0	0	0	0	0	0.887	0.133	0.366	0.932
GsSR14	GsSR31	3847.A0A0R0J834	3847.A0A0R0ERJ1	0	0	0	0	0	0.652	0.142	0.209	0.743
GsSR14	GsSR18	3847.A0A0R0J834	3847.A0A0R0I6L4	0	0	0.096	0.842	0	0.83	0	0	0.839
GsSR14	GsSR16	3847.A0A0R0J834	3847.A0A0R0IPC8	0	0	0	0	0	0.716	0.147	0.238	0.799
GsSR14	GsSR29	3847.A0A0R0J834	3847.A0A0R0KMA6	0	0	0	0	0	0.652	0.142	0.209	0.743
GsSR14	GsSR25	3847.A0A0R0J834	3847.A0A0R0LFV0	0	0	0	0	0	0.652	0.142	0.209	0.743
GsSR14	GsSR7	3847.A0A0R0J834	3847.I1JPG4	0	0	0	0	0	0.716	0.147	0.238	0.799
GsSR14	GsSR27	3847.A0A0R0J834	3847.I1NA27	0	0	0	0	0	0.716	0.147	0.238	0.799
GsSR14	GsSR28	3847.A0A0R0J834	3847.I1NA32	0	0	0	0	0	0.716	0.147	0.238	0.799
GsSR14	GsSR26	3847.A0A0R0J834	3847.I1M9U2	0	0	0	0	0	0.716	0.147	0.239	0.799
GsSR14	GsSR6	3847.A0A0R0J834	3847.I1JPG3	0	0	0	0	0	0.716	0.147	0.238	0.799
GsSR14	GsSR17	3847.A0A0R0J834	3847.I1KXH3	0	0	0	0	0	0.716	0.147	0.239	0.799
GsSR14	GsSR3	3847.A0A0R0J834	3847.I1JH68	0	0	0.095	0.855	0	0.83	0	0	0.839
GsSR14	GsSR22	3847.A0A0R0J834	3847.I1MB58	0	0	0.096	0.849	0	0.83	0	0	0.839
GsSR14	GsSR20	3847.A0A0R0J834	3847.I1M856	0	0	0.101	0.847	0	0.908	0	0	0.913
GsSR14	GsSR4	3847.A0A0R0J834	3847.I1JHZ0	0	0	0.104	0.844	0	0.908	0	0	0.914
GsSR14	GsSR15	3847.A0A0R0J834	3847.I1KR32	0	0	0.115	0.69	0	0.908	0.147	0.047	0.924
GsSR15	GsSR31	3847.I1KR32	3847.A0A0R0ERJ1	0	0	0	0	0.083	0.652	0.403	0.298	0.848
GsSR15	GsSR18	3847.I1KR32	3847.A0A0R0I6L4	0	0	0.117	0.656	0.108	0.83	0.147	0.053	0.872
GsSR15	GsSR16	3847.I1KR32	3847.A0A0R0IPC8	0	0	0	0	0.151	0.716	0.398	0.124	0.855
GsSR15	GsSR29	3847.I1KR32	3847.A0A0R0KMA6	0	0	0	0	0.083	0.652	0.403	0.298	0.848
GsSR15	GsSR25	3847.I1KR32	3847.A0A0R0LFV0	0	0	0	0	0.083	0.652	0.403	0.298	0.848
GsSR15	GsSR3	3847.I1KR32	3847.I1JH68	0	0	0.138	0.688	0.108	0.83	0.147	0.053	0.875
GsSR15	GsSR4	3847.I1KR32	3847.I1JHZ0	0	0	0	0.639	0	0.908	0.147	0.065	0.92
GsSR15	GsSR6	3847.I1KR32	3847.I1JPG3	0	0	0	0.627	0.151	0.716	0.398	0.124	0.855
GsSR15	GsSR7	3847.I1KR32	3847.I1JPG4	0	0	0	0.604	0.151	0.716	0.398	0.124	0.855
GsSR15	GsSR23	3847.I1KR32	3847.I1MKG5	0	0	0	0	0.121	0.251	0.402	0.445	0.752
GsSR15	GsSR26	3847.I1KR32	3847.I1M9U2	0	0	0	0	0.151	0.461	0.398	0.306	0.783
GsSR15	GsSR17	3847.I1KR32	3847.I1KXH3	0	0	0	0	0.151	0.461	0.398	0.306	0.783
GsSR15	GsSR27	3847.I1KR32	3847.I1NA27	0	0	0	0.624	0.151	0.716	0.398	0.124	0.855
GsSR15	GsSR28	3847.I1KR32	3847.I1NA32	0	0	0	0.61	0.151	0.716	0.398	0.124	0.855
GsSR15	GsSR22	3847.I1KR32	3847.I1MB58	0	0	0.128	0.709	0.108	0.83	0.147	0.053	0.873
GsSR15	GsSR20	3847.I1KR32	3847.I1M856	0	0	0	0.636	0	0.908	0.147	0.065	0.92
GsSR15	GsSR24	3847.I1KR32	3847.I1MRC7	0	0	0.115	0.713	0	0.908	0.147	0.047	0.924
GsSR16	GsSR31	3847.A0A0R0IPC8	3847.A0A0R0ERJ1	0	0	0	0.592	0.119	0.471	0.413	0.135	0.731
GsSR16	GsSR25	3847.A0A0R0IPC8	3847.A0A0R0LFV0	0	0	0	0	0.119	0.471	0.413	0.135	0.731
GsSR16	GsSR29	3847.A0A0R0IPC8	3847.A0A0R0KMA6	0	0	0	0	0.119	0.471	0.413	0.135	0.731
GsSR16	GsSR24	3847.A0A0R0IPC8	3847.I1MRC7	0	0	0	0	0	0.716	0.147	0.238	0.799
GsSR16	GsSR20	3847.A0A0R0IPC8	3847.I1M856	0	0	0	0	0.076	0.716	0.147	0.238	0.806
GsSR16	GsSR4	3847.A0A0R0IPC8	3847.I1JHZ0	0	0	0	0	0.076	0.716	0.147	0.238	0.806
GsSR17	GsSR31	3847.I1KXH3	3847.A0A0R0ERJ1	0	0	0	0.695	0.119	0.471	0.413	0.135	0.731
GsSR17	GsSR29	3847.I1KXH3	3847.A0A0R0KMA6	0	0	0	0.698	0.119	0.471	0.413	0.135	0.731
GsSR17	GsSR25	3847.I1KXH3	3847.A0A0R0LFV0	0	0	0	0	0.119	0.471	0.413	0.135	0.731
GsSR17	GsSR4	3847.I1KXH3	3847.I1JHZ0	0	0	0	0	0	0.716	0.147	0.212	0.792
GsSR17	GsSR20	3847.I1KXH3	3847.I1M856	0	0	0	0	0	0.716	0.147	0.212	0.792
GsSR17	GsSR24	3847.I1KXH3	3847.I1MRC7	0	0	0	0	0	0.716	0.147	0.239	0.799
GsSR18	GsSR23	3847.A0A0R0I6L4	3847.I1MKG5	0	0	0	0	0	0.716	0.133	0.306	0.814
GsSR18	GsSR24	3847.A0A0R0I6L4	3847.I1MRC7	0	0	0.103	0.837	0	0.83	0	0	0.841
GsSR18	GsSR20	3847.A0A0R0I6L4	3847.I1M856	0	0	0.119	0.816	0	0.83	0	0	0.843
GsSR18	GsSR4	3847.A0A0R0I6L4	3847.I1JHZ0	0	0	0.121	0.813	0	0.83	0	0	0.844
GsSR20	GsSR31	3847.I1M856	3847.A0A0R0ERJ1	0	0	0	0	0.054	0.652	0.142	0.198	0.743
GsSR20	GsSR29	3847.I1M856	3847.A0A0R0KMA6	0	0	0	0	0.054	0.652	0.142	0.198	0.743
GsSR20	GsSR25	3847.I1M856	3847.A0A0R0LFV0	0	0	0	0	0.054	0.652	0.142	0.198	0.743
GsSR20	GsSR3	3847.I1M856	3847.I1JH68	0	0	0.1	0.85	0	0.83	0	0	0.84
GsSR20	GsSR6	3847.I1M856	3847.I1JPG3	0	0	0	0	0.076	0.716	0.147	0.238	0.806
GsSR20	GsSR7	3847.I1M856	3847.I1JPG4	0	0	0	0	0.076	0.716	0.147	0.238	0.806
GsSR20	GsSR26	3847.I1M856	3847.I1M9U2	0	0	0	0	0	0.716	0.147	0.212	0.792
GsSR20	GsSR27	3847.I1M856	3847.I1NA27	0	0	0	0	0.076	0.716	0.147	0.238	0.806
GsSR20	GsSR28	3847.I1M856	3847.I1NA32	0	0	0	0	0.076	0.716	0.147	0.238	0.806
GsSR20	GsSR22	3847.I1M856	3847.I1MB58	0	0	0.098	0.855	0	0.83	0	0	0.84
GsSR20	GsSR24	3847.I1M856	3847.I1MRC7	0	0	0.1	0.848	0	0.908	0	0	0.913
GsSR20	GsSR23	3847.I1M856	3847.I1MKG5	0	0	0	0	0	0.887	0.133	0.366	0.932
GsSR22	GsSR4	3847.I1MB58	3847.I1JHZ0	0	0	0.098	0.854	0	0.83	0	0	0.84
GsSR22	GsSR23	3847.I1MB58	3847.I1MKG5	0	0	0	0	0	0.716	0.133	0.306	0.814
GsSR22	GsSR24	3847.I1MB58	3847.I1MRC7	0	0	0.098	0.862	0	0.83	0	0	0.84
GsSR23	GsSR3	3847.I1MKG5	3847.I1JH68	0	0	0	0	0	0.716	0.133	0.306	0.814
GsSR23	GsSR4	3847.I1MKG5	3847.I1JHZ0	0	0	0	0	0	0.887	0.133	0.366	0.932
GsSR24	GsSR31	3847.I1MRC7	3847.A0A0R0ERJ1	0	0	0	0	0	0.652	0.142	0.209	0.743
GsSR24	GsSR29	3847.I1MRC7	3847.A0A0R0KMA6	0	0	0	0	0	0.652	0.142	0.209	0.743
GsSR24	GsSR25	3847.I1MRC7	3847.A0A0R0LFV0	0	0	0	0	0	0.652	0.142	0.209	0.743
GsSR24	GsSR3	3847.I1MRC7	3847.I1JH68	0	0	0.096	0.867	0	0.83	0	0	0.839
GsSR24	GsSR4	3847.I1MRC7	3847.I1JHZ0	0	0	0.102	0.847	0	0.908	0	0	0.913
GsSR24	GsSR6	3847.I1MRC7	3847.I1JPG3	0	0	0	0	0	0.716	0.147	0.238	0.799
GsSR24	GsSR7	3847.I1MRC7	3847.I1JPG4	0	0	0	0	0	0.716	0.147	0.238	0.799
GsSR24	GsSR26	3847.I1MRC7	3847.I1M9U2	0	0	0	0	0	0.716	0.147	0.239	0.799
GsSR24	GsSR28	3847.I1MRC7	3847.I1NA32	0	0	0	0	0	0.716	0.147	0.238	0.799
GsSR24	GsSR27	3847.I1MRC7	3847.I1NA27	0	0	0	0	0	0.716	0.147	0.238	0.799
GsSR25	GsSR27	3847.A0A0R0LFV0	3847.I1NA27	0	0	0	0	0.119	0.471	0.413	0.135	0.731
GsSR25	GsSR7	3847.A0A0R0LFV0	3847.I1JPG4	0	0	0	0	0.119	0.471	0.413	0.135	0.731
GsSR25	GsSR6	3847.A0A0R0LFV0	3847.I1JPG3	0	0	0	0	0.119	0.471	0.413	0.135	0.731
GsSR25	GsSR26	3847.A0A0R0LFV0	3847.I1M9U2	0	0	0	0	0.119	0.471	0.413	0.135	0.731
GsSR25	GsSR28	3847.A0A0R0LFV0	3847.I1NA32	0	0	0	0	0.119	0.471	0.413	0.135	0.731
GsSR25	GsSR4	3847.A0A0R0LFV0	3847.I1JHZ0	0	0	0	0	0.054	0.652	0.142	0.198	0.743
GsSR26	GsSR31	3847.I1M9U2	3847.A0A0R0ERJ1	0	0	0	0.718	0.119	0.471	0.413	0.135	0.731
GsSR26	GsSR29	3847.I1M9U2	3847.A0A0R0KMA6	0	0	0	0.703	0.119	0.471	0.413	0.135	0.731
GsSR26	GsSR4	3847.I1M9U2	3847.I1JHZ0	0	0	0	0	0	0.716	0.147	0.212	0.792
GsSR27	GsSR31	3847.I1NA27	3847.A0A0R0ERJ1	0	0	0	0.619	0.119	0.471	0.413	0.135	0.731
GsSR27	GsSR29	3847.I1NA27	3847.A0A0R0KMA6	0	0	0	0.618	0.119	0.471	0.413	0.135	0.731
GsSR27	GsSR4	3847.I1NA27	3847.I1JHZ0	0	0	0	0	0.076	0.716	0.147	0.238	0.806
GsSR28	GsSR31	3847.I1NA32	3847.A0A0R0ERJ1	0	0	0	0.616	0.119	0.471	0.413	0.135	0.731
GsSR28	GsSR29	3847.I1NA32	3847.A0A0R0KMA6	0	0	0	0.607	0.119	0.471	0.413	0.135	0.731
GsSR28	GsSR4	3847.I1NA32	3847.I1JHZ0	0	0	0	0	0.076	0.716	0.147	0.238	0.806
GsSR29	GsSR7	3847.A0A0R0KMA6	3847.I1JPG4	0	0	0	0.619	0.119	0.471	0.413	0.135	0.731
GsSR29	GsSR6	3847.A0A0R0KMA6	3847.I1JPG3	0	0	0	0.62	0.119	0.471	0.413	0.135	0.731
GsSR29	GsSR4	3847.A0A0R0KMA6	3847.I1JHZ0	0	0	0	0	0.054	0.652	0.142	0.198	0.743
GsSR3	GsSR4	3847.I1JH68	3847.I1JHZ0	0	0	0.1	0.849	0	0.83	0	0	0.84
GsSR31	GsSR6	3847.A0A0R0ERJ1	3847.I1JPG3	0	0	0	0.612	0.119	0.471	0.413	0.135	0.731
GsSR31	GsSR7	3847.A0A0R0ERJ1	3847.I1JPG4	0	0	0	0.62	0.119	0.471	0.413	0.135	0.731
GsSR31	GsSR4	3847.A0A0R0ERJ1	3847.I1JHZ0	0	0	0	0	0.054	0.652	0.142	0.198	0.743
GsSR4	GsSR6	3847.I1JHZ0	3847.I1JPG3	0	0	0	0	0.076	0.716	0.147	0.238	0.806
GsSR4	GsSR7	3847.I1JHZ0	3847.I1JPG4	0	0	0	0	0.076	0.716	0.147	0.238	0.806
